# Supplementary material for: Video and Wearable Sensor Technologies for Early Detection of Cerebral Palsy in Infants: A Scoping Review
Source: J Clin Med. 2026 Feb 14;15(4):1510. doi: 10.3390/jcm15041510 (PMC12941449; doi:10.3390/jcm15041510)
Supplement: Supplementary file 1 [file jcm-15-01510-s001.zip]

Archive with 2 entries (1 files):
- jcm-4087522-supplementary/
- jcm-4087522-supplementary/jcm-4087522-supplementary.pdf
